# Supplementary material for: Detection and Verification of a Key Intermediate in an Enantioselective Peptide Catalyzed Acylation Reaction
Source: Molecules. 2022 Sep 26;27(19):6351. doi: 10.3390/molecules27196351 (PMC9571696; doi:10.3390/molecules27196351)
Supplement: Supplementary file 1 [file molecules-27-06351-s001.zip]

Archive with 1 entries (1 files):
- molecules-1897819-supplementary.pdf
